# Supplementary material for: Evaluation of a Frozen Micro-Agar Plates of MAPt Antibiotic Susceptibility Test for Enhanced Bioterror Preparedness
Source: Antibiotics (Basel). 2022 Apr 26;11(5):580. doi: 10.3390/antibiotics11050580 (PMC9137970; doi:10.3390/antibiotics11050580)
Supplement: Supplementary file 1 [file antibiotics-11-00580-s001.zip]

Archive with 1 entries (1 files):
- antibiotics-1691834-supplementary.pdf
